# Supplementary material for: A Muscle Physiology-Based Framework for Quantifying Training Load in Resistance Exercises
Source: Sports (Basel). 2025 Jan 9;13(1):13. doi: 10.3390/sports13010013 (PMC11768794; doi:10.3390/sports13010013)
Supplement: Supplementary file 1 [file sports-13-00013-s001.zip]

Archive with 1 entries (1 files):
- sports-3289818-supplementary.pdf
